# Supplementary material for: Concentration of DNA at the Cell Surface Dictates Transfection Efficacy: A Hyperbranched Poly(β-Amino Ester) Mediated Strategy for Enhanced Lentivirus Production
Source: Polymers (Basel). 2026 Apr 22;18(9):1015. doi: 10.3390/polym18091015 (PMC13165123; doi:10.3390/polym18091015)
Supplement: Supplementary file 1 [file polymers-18-01015-s001.zip]

Archive with 1 entries (1 files):
- polymers-4230280-supplementary.pdf
